# Supplementary material for: Bacillus pumilus AD14: A Saline-Alkali-Tolerant Plant Growth-Promoting Bacterium for Enhancing Soybean Tolerance and Ameliorating Saline-Alkali Soil
Source: Microorganisms. 2026 May 22;14(6):1168. doi: 10.3390/microorganisms14061168 (PMC13303088; doi:10.3390/microorganisms14061168)
Supplement: Supplementary file 1 [file microorganisms-14-01168-s001.zip]

Archive with 1 entries (1 files):
- microorganisms-4294781-supplementary.pdf
